# Supplementary material for: Pilot Study of [11C]HY-2-15: A Mixed Alpha-Synuclein and Tau PET Radiotracer
Source: Cells. 2025 Jul 26;14(15):1157. doi: 10.3390/cells14151157 (PMC12346455; doi:10.3390/cells14151157)
Supplement: Supplementary file 1 [file cells-14-01157-s001.zip]

Archive with 1 entries (1 files):
- cells-3705333-supplementary.pdf
